# Supplementary material for: Selective Microfluidic Capture and Detection of Prostate Cancer Cells from Urine without Digital Rectal Examination
Source: Cancers (Basel). 2021 Nov 4;13(21):5544. doi: 10.3390/cancers13215544 (PMC8583121; doi:10.3390/cancers13215544)
Supplement: Supplementary file 1 [file cancers-13-05544-s001.zip]

Archive with 1 entries (1 files):
- cancers-1406344-supplementary.pdf
